# Supplementary material for: The Role of Conization before Radical Hysterectomy in Cervical Cancer including High Risk Factors of Recurrence: Propensity Score Matching
Source: Cancers (Basel). 2022 Aug 10;14(16):3863. doi: 10.3390/cancers14163863 (PMC9405990; doi:10.3390/cancers14163863)
Supplement: Supplementary file 1 [file cancers-14-03863-s001.zip]

Archive with 1 entries (1 files):
- cancers-1807148-supplementary.pdf
